# Supplementary material for: Genomic identification and functional analysis of essential genes in Caenorhabditis elegans
Source: BMC Genomics. 2018 Dec 4;19:871. doi: 10.1186/s12864-018-5251-3 (PMC6278001; doi:10.1186/s12864-018-5251-3)
Supplement: Supplementary file 1 — List of alleles studied. The alleles used for WGS are listed in the 2nd column. (XLS 44 kb) [file 12864_2018_5251_MOESM1_ESM.xls]

## Sheet: Additional file 1
	Alleles	strain
IX3116_C5AV4ACXX_2_GGCACA	h1012	KR440
IX3113_C5ERNACXX_6_AGCGCT	h120	KR431
IX3113_C5ERNACXX_6_CAAAAG	h122	KR425
IX3113_C5ERNACXX_6_CCAACA	h123	KR427
IX3113_C5ERNACXX_6_CTAGCT	h132	KR448
IX3113_C5ERNACXX_6_GATGCT	h147	KR457
IX3113_C5ERNACXX_6_TAATCG	h183	KR497
IX3113_C5ERNACXX_6_AGTTCC	h191	KR505
IX3113_C5ERNACXX_6_TAGCTT	h222	KR536
IX3113_C5ERNACXX_6_AACTTG	h235	KR549
IX3113_C5ERNACXX_6_ACCGGC	h251	KR592
IX3113_C5ERNACXX_6_CAACTA	h257	KR598
IX3113_C5ERNACXX_6_CCACGC	h261	KR602
IX3114_C5ERNACXX_7_GCAAGG	h271	KR612
IX3116_C5AV4ACXX_2_AGGTTT	h2726	KR4977
IX3114_C5ERNACXX_7_TACAGC	h273	KR614
IX3116_C5AV4ACXX_2_CGTACG	h2732	KR4983
IX3116_C5AV4ACXX_2_ACATCT	h2738	KR4989
IX3116_C5AV4ACXX_2_AGCATC	h2754	KR5005
IX3116_C5AV4ACXX_2_ATTCCT	h2772	KR5022
IX3117_C5AV4ACXX_3_CATTTT	h2776	KR5026
IX3117_C5AV4ACXX_3_GATATA	h2798	KR5048
IX3117_C5AV4ACXX_3_GGCCTG	h2803	KR5053
IX3120_C5AV4ACXX_6_ACTTGA	h2837	n/a
IX3120_C5AV4ACXX_6_CGTACG	h2841	n/a
IX3120_C5AV4ACXX_6_ACATCT	h2842	n/a
IX3120_C5AV4ACXX_6_AGCATC	h2846	n/a
IX3120_C5AV4ACXX_6_ATTCCT	h2847	n/a
IX3120_C5AV4ACXX_6_CGGAAT	h2853	n/a
IX3120_C5AV4ACXX_6_GATATA	h2854	n/a
IX3117_C5AV4ACXX_3_TCTACC	h2859	KR5265
IX3120_C5AV4ACXX_6_GGCCTG	h2875	n/a
IX3120_C5AV4ACXX_6_TCTACC	h2883	n/a
IX3114_C5ERNACXX_7_TTAGGC	h292	KR636
IX3114_C5ERNACXX_7_GGCTAC	h319	KR653
IX3114_C5ERNACXX_7_AAGACT	h346	KR918
IX3114_C5ERNACXX_7_ACGATA	h348	KR920
IX3114_C5ERNACXX_7_CTCAGA	h383	KR708
IX3114_C5ERNACXX_7_GCACTT	h393	KR718
IX3114_C5ERNACXX_7_TATAAT	h404	KR729
IX3113_C5ERNACXX_6_ATCACG	h43	KR291
IX3113_C5ERNACXX_6_GATCAG	h44	KR281
IX3114_C5ERNACXX_7_TGACCA	h449	KR773
IX3113_C5ERNACXX_6_AACCCC	h45	KR305
IX3114_C5ERNACXX_7_CTTGTA	h452	KR776
IX3114_C5ERNACXX_7_AAGCGA	h456	KR783
IX3114_C5ERNACXX_7_ACTCTC	h461	KR788
IX3114_C5ERNACXX_7_GAGTGG	h491	KR823
IX3114_C5ERNACXX_7_CTGCTG	h498	KR877
IX3114_C5ERNACXX_7_GCCGCG	h500	KR878
IX3115_C5AV4ACXX_1_TCATTC	h501	KR879
IX3115_C5AV4ACXX_1_TGGCGC	h506	KR829
IX3115_C5AV4ACXX_1_ACAGTG	h577	KR863
IX3115_C5AV4ACXX_1_AAGGAC	h681	KR1320
IX3115_C5AV4ACXX_1_ACTGAT	h688	KR1327
IX3115_C5AV4ACXX_1_CCGCAA	h691	KR1330
IX3115_C5AV4ACXX_1_GAAACC	h692	KR1331
IX3115_C5AV4ACXX_1_GCCTTA	h695	KR1334
IX3115_C5AV4ACXX_1_TCCCGA	h696	KR1335
IX3115_C5AV4ACXX_1_TTCGAA	h704	KR1345
IX3115_C5AV4ACXX_1_GCCAAT	h713	KR1354
IX3115_C5AV4ACXX_1_AATAGG	h716	KR1355
IX3115_C5AV4ACXX_1_AGAAGA	h739	KR1380
IX3115_C5AV4ACXX_1_CAGGCG	h753	KR1394
IX3115_C5AV4ACXX_1_CCTTAG	h758	KR1399
IX3115_C5AV4ACXX_1_GAATAA	h761	KR1404
IX3116_C5AV4ACXX_2_TCGAAG	h767	KR1410
IX3116_C5AV4ACXX_2_TTCTCC	h768	KR1411
IX3116_C5AV4ACXX_2_CAGATC	h778	KR1421
IX3116_C5AV4ACXX_2_AAATGC	h779	KR1422
IX3116_C5AV4ACXX_2_ACAAAC	h781	KR1424
IX3116_C5AV4ACXX_2_AGATAG	h790	KR1433
IX3116_C5AV4ACXX_2_ATGAGC	h792	KR1435
IX3116_C5AV4ACXX_2_CATGGC	h811	KR1454
IX3116_C5AV4ACXX_2_CGAGAA	h839	KR1501
IX3116_C5AV4ACXX_2_GACGGA	h842	KR1504
IX3113_C5ERNACXX_6_ACCCAG	h89	KR352
IX1583_D272YACXX_2_TGCCAT	h126	KR436
IX1583_D272YACXX_2_TTAGGC	h182	KR496
IX1584_D2AY4ACXX_1_AAGACT	h193	KR507
IX1584_D2AY4ACXX_1_ACGATA	h197	KR511
IX1584_D2AY4ACXX_1_ATAATT	h212	KR526
IX1584_D2AY4ACXX_1_CACCGG	h220	KR534
IX1584_D2AY4ACXX_1_CCCATG	h226	KR540
IX1584_D2AY4ACXX_1_CTCAGA	h227	KR541
IX1584_D2AY4ACXX_1_CTTGTA	h255	KR596
IX1584_D2AY4ACXX_1_GCACTT	h231	KR545
IX1584_D2AY4ACXX_1_TATAAT	h237	KR551
IX1584_D2AY4ACXX_1_TGACCA	h253	KR594
IX1584_D2AY4ACXX_1_TGCTGG	h247	KR563
IX1585_D2AY4ACXX_2_ACAGTG	h356	KR677
IX1585_D2AY4ACXX_2_ACTGAT	h381	KR706
IX1585_D2AY4ACXX_2_ATACGG	h268	KR609
IX1585_D2AY4ACXX_2_CACGAT	h277	KR618
IX1585_D2AY4ACXX_2_CTGCTG	h291	KR635
IX1585_D2AY4ACXX_2_GAGTGG	h282	KR622
IX1585_D2AY4ACXX_2_GCCGCG	h317	KR651
IX1585_D2AY4ACXX_2_TCATTC	h321	KR655
IX1585_D2AY4ACXX_2_TGGCGC	h347	KR919
IX1586_D2AY4ACXX_3_AATAGG	h460	KR787
IX1586_D2AY4ACXX_3_AGAAGA	h468	KR795
IX1586_D2AY4ACXX_3_ATCTAT	h469	KR796
IX1586_D2AY4ACXX_3_CACTCA	h413	KR738
IX1586_D2AY4ACXX_3_CAGGCG	h471	KR802
IX1586_D2AY4ACXX_3_CCTTAG	h483	KR814
IX1586_D2AY4ACXX_3_GAAACC	h426	KR751
IX1586_D2AY4ACXX_3_GCCTTA	h434	KR758
IX1586_D2AY4ACXX_3_TCCCGA	h440	KR764
IX1586_D2AY4ACXX_3_TTCGAA	h447	KR771
IX1587_D2AY4ACXX_4_ACAAAC	h709	KR1350
IX1587_D2AY4ACXX_4_AGATAG	h726	KR1367
IX1587_D2AY4ACXX_4_CAGATC	h529	KR850
IX1587_D2AY4ACXX_4_CATGGC	h738	KR1379
IX1587_D2AY4ACXX_4_CGAGAA	h740	KR1381
IX1587_D2AY4ACXX_4_GAATAA	h503	KR828
IX1587_D2AY4ACXX_4_GACGGA	h744	KR1385
IX1587_D2AY4ACXX_4_GCTCCA	h512	KR833
IX1587_D2AY4ACXX_4_TCGAAG	h513	KR834
IX1587_D2AY4ACXX_4_TTCTCC	h518	KR839
IX1588_D2AY4ACXX_5_ACATCT	h798	KR1441
IX1588_D2AY4ACXX_5_AGCATC	h810	KR1453
IX1588_D2AY4ACXX_5_AGGTTT	h755	KR1396
IX1588_D2AY4ACXX_5_AGTCAA	h96	KR346
IX1588_D2AY4ACXX_5_ATTCCT	h814	KR1457
IX1588_D2AY4ACXX_5_CATTTT	h817	KR1479
IX1588_D2AY4ACXX_5_CGTACG	h773	KR1416
IX1588_D2AY4ACXX_5_GATATA	h830	KR1492
IX1588_D2AY4ACXX_5_GGCCTG	h833	KR1495
IX1588_D2AY4ACXX_5_TCGGCA	h75	KR319
IX1588_D2AY4ACXX_5_TCTACC	h846	KR1508
