# Supplementary material for: Genomic identification and functional analysis of essential genes in Caenorhabditis elegans
Source: BMC Genomics. 2018 Dec 4;19:871. doi: 10.1186/s12864-018-5251-3 (PMC6278001; doi:10.1186/s12864-018-5251-3)
Supplement: Supplementary file 2 — Identifications of essential genes. Including information about the allele name, the strain name, the genetic mapping zones [33], location, predicted gene, allele mutation, RNAi support, alleles support, and MMP support of the essential genes. The asterisk (*) signify a stop codon. (XLS 43 kb) [file 12864_2018_5251_MOESM2_ESM.xls]

## Sheet: Additional file 2
let-name	allele	strain	zone	Location on I	likely gene	Allele mutation	RNAi Support	Alleles Support	MMP Support	note	note 2
let-121	h810	KR1453	1a	3.225439	cdt-1	Q->*	letRNAi	noAllele	otherMMP	2zone_tolerance
let-123	h413	KR738	1a	2.936129	cogc-3	G->R	letRNAi	noAllele	otherMMP	2zone_tolerance
let-128	h253	KR594	1a	1.833409	C53H9.2	splice variant	letRNAi	letAllele	otherMMP	1zone_tolerance
let-546	h227	KR541	1a	0.323144	xpo-2	W->*	letRNAi	letAllele	otherMMP	1zone_tolerance
let-130	h773	KR1416	1a/b	0.5585	lpr-1	R->Q	otherRNAi	letAllele	otherMMP	1zone_tolerance
let-131	h817	KR1479	1a/b	1.795372	Y71G12B.6	Q->*	letRNAi	noAllele	otherMMP	1zone_tolerance
let-133	h440	KR764	1b	1.768445	Y71G12B.8	Y->*	letRNAi	letAllele	otherMMP	2zone_tolerance
let-548	h356	KR677	1b	1.728748	tln-1	Q->*	letRNAi	noletAllele	otherMMP	2zone_tolerance
let-571	h347	KR919	1b	2.315191	Y39G10AR.8	G->R	letRNAi	noAllele	otherMMP	1zone_tolerance
let-135	h268	KR609	1c	2.825132	pop-1	A->T	letRNAi	letAllele	otherMMP	1zone_tolerance
let-138	h744	KR1385	1c	3.469379	spg-7	W->*	letRNAi	letAllele	otherMMP	1zone_tolerance
let-142	h518	KR839	1c	2.936861	cogc-3	E->K	letRNAi	noAllele	otherMMP	1zone_tolerance
let-143	h513	KR834	1c	2.110449	npp-13	G->E	letRNAi	letAllele	otherMMP	1zone_tolerance
let-144	h393	KR718	1c	1.722401	tln-1	R->*	letRNAi	noletAllele	otherMMP	2zone_tolerance
let-573	h247	KR563	1c	2.875459	rpl-1	T->I	letRNAi	letAllele	otherMMP	1zone_tolerance
let-145	h182	KR496	1d	2.885864	arx-1	Q->*	letRNAi	letAllele	otherMMP	1zone_tolerance
let-146	h197	KR511	1d	3.225586	cdt-1	R->*	letRNAi	noAllele	otherMMP	1zone_tolerance
let-150	h282	KR622	1d	3.470991	spg-7	E->K	letRNAi	letAllele	otherMMP	1zone_tolerance
let-155	h461	KR788	1d	3.613737	inx-21	R->*	letRNAi	noAllele	noMMP	1zone_tolerance
let-161	h255	KR596	1e	3.238347	cogc-1	W->*	letRNAi	letAllele	splicingANDnonsenseMMP	1zone_tolerance
let-162	h460	KR787	1e	3.51041	Y47G6A.18	G->E	letRNAi	noAllele	otherMMP	1zone_tolerance
let-163	h483	KR814	1f	3.433947	sep-1	Q->*	letRNAi	letAllele	otherMMP	2zone_tolerance
let-357	h89	KR352	1f	3.471385	spg-7	A->V	letRNAi	letAllele	otherMMP	1zone_tolerance
let-357	h132	KR448	1f	3.594611	lpd-3	splice variant	letRNAi	noAllele	otherMMP	1zone_tolerance
let-615	h529	KR850	2b	3.788353	rpl-13	Q->*	letRNAi	noAllele	otherMMP	1zone_tolerance
let-577	h503	KR828	2d	2.770885	sop-3	E->K	letRNAi	letAllele	otherMMP	2zone_tolerance
let-578	h512	KR833	2d	3.82033	npp-11	W->*	letRNAi	noAllele	noMMP	1zone_tolerance
let-582	h726	KR1367	2d	3.932254	egg-4	A->T	letRNAi	noAllele	otherMMP	1zone_tolerance
let-583	h738	KR1379	2d	2.931517	cogc-3	W->*	letRNAi	noAllele	otherMMP	2zone_tolerance
let-356	h501	KR879	3a	4.268713	cdc-6	G->R	letRNAi	letAllele	otherMMP	2zone_tolerance
let-510	h740	KR1381	3a	3.526169	Y47G6A.19	splice variant	letRNAi	noAllele	otherMMP	1zone_tolerance
let-511	h755	KR1396	3a	4.704934	W09C3.4	splice variant	letRNAi	noAllele	otherMMP	3zone_tolerance
let-593	h212	KR526	3a	3.75311	inx-13	Q->*	letRNAi	letAllele	otherMMP	1zone_tolerance
let-505	h426	KR751	3c	4.247809	tufm-2	R->*	letRNAi	letAllele	otherMMP	1zone_tolerance
let-374	h251	KR592	3d	4.372439	lpd-5	W->*	letRNAi	noAllele	noMMP	1zone_tolerance
let-502	h767	KR1410	3d	5.102137	spe-5	S->F	letRNAi	letAllele	otherMMP	2zone_tolerance
let-609	h191	KR505	4b	5.259853	let-363	R->*	letRNAi	letAllele	otherMMP	2zone_tolerance
let-619	h348	KR920	4b	4.941946	F28B3.4	H->Y	letRNAi	noAllele	otherMMP	1zone_tolerance
let-624	h449	KR773	4b	5.18141	npp-6	Q->*	letRNAi	letAllele	otherMMP	2zone_tolerance
let-625	h506	KR829	4b	4.646292	rpl-4	D->N	letRNAi	noAllele	otherMMP	2zone_tolerance
let-633	h696	KR1335	5	5.264195	B0261.1	R->*	letRNAi	noAllele	otherMMP	1zone_tolerance
let-638	h778	KR1421	6b	5.26447	B0261.1	W->*	letRNAi	noAllele	otherMMP	1zone_tolerance
let-639	h779	KR1422	6b	5.167847	hcp-6	W->*	letRNAi	letAllele	otherMMP	1zone_tolerance
let-643	h500	KR878	7	5.351632	nath-10	R->K	letRNAi	letAllele	otherMMP	2zone_tolerance
let-644	h839	KR1501	7	5.180958	npp-6	splice variant	letRNAi	letAllele	otherMMP	1zone_tolerance
let-371	h123	KR427	8	5.169573	hcp-6	Q->*	letRNAi	letAllele	otherMMP	1zone_tolerance
let-648	h781	KR1424	8	5.081143	vha-16	D->N	letRNAi	noAllele	noMMP	1zone_tolerance
let-649	h491	KR823	9	4.957516	him-1	G->R	letRNAi	letAllele	otherMMP	1zone_tolerance
let-105	h681	KR1320	10	4.946844	F28B3.4	L->F	letRNAi	noAllele	otherMMP	1zone_tolerance
let-109	h811	KR1454	10	4.957658	him-1	M->I	letRNAi	letAllele	otherMMP	1zone_tolerance
let-622	h222	KR536	12	5.180002	npp-6	Q->*	letRNAi	letAllele	otherMMP	2zone_tolerance
let-614	h147	KR457	13	5.575756	M01E11.3	S->L	letRNAi	noAllele	otherMMP	1zone_tolerance
let-614	h147	KR457	13	5.575756	M01E11.3	S->L	letRNAi	noAllele	otherMMP	1zone_tolerance
let-610	h695	KR1334	14q	6.879943	asd-2	P->S	letRNAi	letAllele	otherMMP	1zone_tolerance
let-392	h120	KR431	14u	6.663946	nekl-2	G->E	letRNAi	letAllele	otherMMP	1zone_tolerance
let-392	h122	KR425	14u	6.663861	nekl-2	Q->*	letRNAi	letAllele	otherMMP	1zone_tolerance
let-521	h704	KR1345	14w	6.345425	bli-4	splice variant	letRNAi	letAllele	splicingANDnonsenseMMP	2zone_tolerance
let-543	h792	KR1435	14w	6.852394	sacy-1	G->R	letRNAi	letAllele	otherMMP	1zone_tolerance
let-398	h257	KR598	14y	6.75793	gpc-2	Q->*	letRNAi	letAllele	otherMMP	1zone_tolerance
let-528	h1012	KR440	14y	6.741695	cytb-5.2	W->*	letRNAi	noAllele	otherMMP	1zone_tolerance
let-544	h692	KR1331	14y	6.851396	sacy-1	E->*	letRNAi	letAllele	otherMMP	1zone_tolerance
