# Supplementary material for: Genomic identification and functional analysis of essential genes in Caenorhabditis elegans
Source: BMC Genomics. 2018 Dec 4;19:871. doi: 10.1186/s12864-018-5251-3 (PMC6278001; doi:10.1186/s12864-018-5251-3)
Supplement: Supplementary file 3 — The KEGG annotation and the GO annotation. The KEGG annotation of genes are listed in the 3nd column .The GO annotation of genes are listed in the 4nd column. (XLS 57 kb) [file 12864_2018_5251_MOESM3_ESM.xls]

## Sheet: Aditional file 3
let-name	Essential gene	KEGG	GO
let-609	let-363	Regulation of mitophagy - yeast;AMPK signaling pathway;ErbB signaling pathway;HIF-1 signaling pathway;Jak-STAT signaling pathway;PI3K-Akt signaling pathway;Phospholipase D signaling pathway;mTOR signaling pathway;Longevity regulating pathway - mammal;Adipocytokine signaling pathway;Insulin signaling pathway;Thyroid hormone signaling pathway	intracellular;protein metabolic process;ribonucleotide binding;cellular biosynthetic process;organ development;regulation of cellular process;reproductive developmental process;regulation of macromolecule metabolic process;response to temperature stimulus;sex differentiation;positive regulation of cellular process;regulation of primary metabolic process;macromolecular complex assembly;embryonic d…
let-643	nath-10	Ribosome biogenesis in eukaryotes	sex differentiation;regulation of growth;positive regulation of biological process;embryonic development;larval development;organ development;post-embryonic development;reproductive developmental process;system development;regulation of growth rate;positive regulation of growth
let-624/let-644/let-622	npp-6	RNA transport	cell motion;organelle organization;cell migration;cation binding;embryonic development;larval development;membrane organization;vesicle-mediated transport;endocytosis;post-embryonic development;metal ion binding;cell motility;transport
let-610	asd-2	Unkown	cell motion;intracellular;regulation of locomotion;cytoplasm;membrane organization;vesicle-mediated transport;organ development;regulation of cellular process;endocytosis;anatomical structure morphogenesis;intracellular membrane-bounded organelle;reproductive behavior in a multicellular organism;cell differentiation;transport;neuron recognition;regulation of growth rate;intracellular non-membrane…
let-639/let-371	hcp-6	Unkown	mitotic cell cycle;maintenance of location;cell cycle process;protein localization;intracellular non-membrane-bounded organelle;sister chromatid segregation;organ development;reproductive developmental process;intracellular membrane-bounded organelle;sex differentiation;organelle organization;DNA packaging;maintenance of location in cell;embryonic development;larval development;chromosomal part;c…
let-138/let-150/let-357	spg-7	Unkown	protein metabolic process;ribonucleotide binding;membrane organization;vesicle-mediated transport;regulation of cellular process;transport;response to unfolded protein;positive regulation of biological process;peptidase activity;embryonic development;larval development;macromolecule catabolic process;metal ion binding;membrane;purine nucleotide binding;regulation of growth;response to protein sti…
let-163	sep-1	Cell cycle;Cell cycle - yeast;Meiosis - yeast;Oocyte meiosis	mitotic cell cycle;cytoskeletal part;cell cycle process;protein metabolic process;intracellular non-membrane-bounded organelle;cytoplasm;membrane organization;vesicle-mediated transport;sister chromatid segregation;organ development;anatomical structure morphogenesis;reproductive developmental process;intracellular membrane-bounded organelle;cytoplasmic part;chromosome separation;transport;sex di…
let-133	Y71G12B.8	Unkown	regulation of growth;positive regulation of biological process;ribonucleotide binding;positive regulation of growth;larval development;post-embryonic development;regulation of growth rate;hydrolase activity, acting on acid anhydrides;purine nucleotide binding
let-593	inx-13	Unkown	sex differentiation;regulation of growth;positive regulation of biological process;organ morphogenesis;positive regulation of growth;larval development;tissue morphogenesis;organ development;membrane part;tissue development;anatomical structure morphogenesis;intrinsic to membrane;reproductive developmental process;post-embryonic development;system development;regulation of growth rate;membrane;pl…
let-625	rpl-4	Ribosome	intracellular;ribonucleoprotein complex;protein metabolic process;intracellular non-membrane-bounded organelle;intracellular part;cytoplasm;embryonic development;cellular macromolecule metabolic process;cellular biosynthetic process;intracellular organelle;multicellular organismal aging;ribonucleoprotein complex biogenesis;biopolymer metabolic process;macromolecule biosynthetic process;cytoplasmi…
let-633/let-638	B0261.1	Unkown	regulation of growth;larval development;intracellular non-membrane-bounded organelle;intracellular part;intracellular organelle part;intracellular;membrane organization;vesicle-mediated transport;endocytosis;intracellular organelle;embryonic development;chromosomal part;post-embryonic development;positive regulation of biological process;regulation of growth rate;positive regulation of growth;tra…
let-648	vha-16	Unkown	Unkown
let-615	rpl-13	Ribosome	larval development;ribonucleoprotein complex;protein metabolic process;intracellular non-membrane-bounded organelle;intracellular part;cytoplasm;embryonic development;intracellular;cellular macromolecule metabolic process;cellular biosynthetic process;intracellular organelle;post-embryonic development;ribonucleoprotein complex biogenesis;biopolymer metabolic process;macromolecule biosynthetic pro…
let-356	cdc-6	Cell cycle;Cell cycle - yeast;Meiosis - yeast	larval development;intracellular non-membrane-bounded organelle;ribonucleotide binding;membrane organization;vesicle-mediated transport;organ development;reproductive developmental process;intracellular membrane-bounded organelle;transport;sex differentiation;embryonic development;intracellular;intracellular organelle part;purine nucleotide binding;nuclear part;intracellular organelle lumen;post-…
let-505	tufm-2	Unkown	intracellular;protein metabolic process;intracellular non-membrane-bounded organelle;ribonucleotide binding;cellular biosynthetic process;regulation of cellular process;cytoplasmic part;regulation of growth rate;regulation of primary metabolic process;translation factor activity, nucleic acid binding;embryonic development;cellular macromolecule metabolic process;cytoplasm;macromolecule biosynthet…
let-128	C53H9.2	Ribosome biogenesis in eukaryotes	intracellular;protein metabolic process;intracellular non-membrane-bounded organelle;cytoplasm;membrane organization;vesicle-mediated transport;cellular biosynthetic process;organ development;reproductive developmental process;endocytosis;transport;sex differentiation;regulation of growth rate;embryonic development;larval development;ribonucleotide binding;macromolecule biosynthetic process;gene …
let-398	gpc-2	PI3K-Akt signaling pathway;Ras signaling pathway;Circadian entrainment;Chemokine signaling pathway;Cholinergic synapse;Dopaminergic synapse;GABAergic synapse;Glutamatergic synapse;Retrograde endocannabinoid signaling;Serotonergic synapse;Olfactory transduction;Phototransduction - fly;Taste transduction	organelle localization;fertilization;embryonic development;signal transduction;extrinsic to membrane;single fertilization;establishment of organelle localization;regulation of cellular process;membrane part;plasma membrane part;establishment of localization in cell;membrane;plasma membrane;establishment of nucleus localization
let-619/let-105	dip-2	Unkown	Unkown
let-649/let-109	him-1	Cell cycle;Cell cycle - yeast;Meiosis - yeast;Oocyte meiosis	mitotic cell cycle;cell cycle process;intracellular non-membrane-bounded organelle;ribonucleotide binding;sister chromatid cohesion;membrane organization;vesicle-mediated transport;sister chromatid segregation;organ development;reproductive developmental process;intracellular membrane-bounded organelle;transport;sex differentiation;organelle organization;DNA packaging;embryonic development;larval…
let-578	npp-11	RNA transport	mitotic cell cycle;cell cycle process;establishment of spindle localization;establishment of mitotic spindle localization;membrane organization;vesicle-mediated transport;organ development;reproductive developmental process;intracellular membrane-bounded organelle;transport;sex differentiation;regulation of growth rate;organelle organization;intracellular organelle part;larval development;pore co…
let-543/let-544	sacy-1	Unkown	intracellular;ribonucleotide binding;organ development;anatomical structure morphogenesis;reproductive developmental process;intracellular membrane-bounded organelle;sex differentiation;regulation of growth rate;embryonic development;larval development;metal ion binding;purine nucleotide binding;regulation of growth;cation binding;organ morphogenesis;positive regulation of growth;post-embryonic d…
let-614	rmh-1	Fanconi anemia pathway	embryonic development
let-582	egg-4	Unkown	intracellular;cytoplasm;regulation of catalytic activity;hydrolase activity, acting on ester bonds;regulation of cellular process;intracellular membrane-bounded organelle;gamete generation;embryonic development;larval development;phosphorus metabolic process;regulation of metabolic process;regulation of cellular metabolic process;enzyme binding;protein kinase regulator activity;cellular nitrogen …
let-528	cytb-5.2	Unkown	embryonic development;larval development;post-embryonic development;metal ion binding;cation binding
let-511	W09C3.4	RNA polymerase;Purine metabolism;Pyrimidine metabolism;Cytosolic DNA-sensing pathway	nuclear part;cellular macromolecule metabolic process;intracellular non-membrane-bounded organelle;intracellular part;intracellular organelle lumen;intracellular organelle part;intracellular;cellular aromatic compound metabolic process;cellular biosynthetic process;intracellular organelle;heterocycle metabolic process;transferase activity, transferring phosphorus-containing groups;intracellular m…
let-135	pop-1	Adherens junction;Hippo signaling pathway;Wnt signaling pathway;Melanogenesis	intracellular;cellular biosynthetic process;regulation of cellular process;negative regulation of cellular process;intracellular membrane-bounded organelle;negative regulation of metabolic process;regulation of primary metabolic process;intracellular organelle part;cellular macromolecule metabolic process;negative regulation of biological process;macromolecule biosynthetic process;gene expression…
let-502	spe-5	Phagosome;Oxidative phosphorylation;Collecting duct acid secretion;Synaptic vesicle cycle	substrate-specific transmembrane transporter activity;membrane organization;regulation of cellular process;anatomical structure morphogenesis;transport;syncytium formation by plasma membrane fusion;gamete generation;embryonic development;larval development;ion transport;anatomical structure formation involved in morphogenesis;ribonucleotide binding;phosphorus metabolic process;lipid localization;…
let-143	npp-13	RNA transport	mitotic cell cycle;cell cycle process;establishment of spindle localization;establishment of mitotic spindle localization;intracellular membrane-bounded organelle;organelle organization;intracellular organelle part;intracellular;pore complex;membrane;nuclear part;organelle localization;establishment of organelle localization;membrane part;establishment of localization in cell;endomembrane system;…
let-571	eif-2gamma	RNA transport	intracellular;protein metabolic process;intracellular non-membrane-bounded organelle;ribonucleotide binding;cellular biosynthetic process;regulation of cellular process;regulation of macromolecule metabolic process;regulation of primary metabolic process;translation factor activity, nucleic acid binding;cellular macromolecule metabolic process;cytoplasm;macromolecule biosynthetic process;gene exp…
let-155	inx-21	Unkown	embryonic development;membrane part;plasma membrane part;intrinsic to membrane;membrane;plasma membrane
let-162	Y47G6A.18	Unkown	Unkown
let-510	Y47G6A.19	Unkown	protein metabolic process;cation binding;peptidase activity;macromolecule catabolic process;metal ion binding;biopolymer metabolic process
let-357	lpd-3	Unkown	neuron recognition;larval development;cell differentiation;post-embryonic development;anatomical structure morphogenesis;cell projection organization;lipid localization;system development;cell development;cellular component morphogenesis
let-546	xpo-2	Unkown	cell motion;larval development;protein localization;membrane organization;vesicle-mediated transport;organ development;endocytosis;reproductive developmental process;intracellular membrane-bounded organelle;establishment of protein localization;negative regulation of metabolic process;transport;sex differentiation;regulation of growth rate;cell migration;negative regulation of biological process;…
let-121/let-146	cdt-1	Unkown	sex differentiation;larval development;intracellular part;embryonic development;intracellular;cellular macromolecule metabolic process;system development;cellular biosynthetic process;intracellular organelle;organ development;post-embryonic development;anatomical structure morphogenesis;reproductive developmental process;intracellular membrane-bounded organelle;biopolymer metabolic process;macrom…
let-130	lpr-1	Unkown	larval development;post-embryonic development;intrinsic to membrane;membrane part;membrane
let-573	rpl-1	Ribosome	intracellular;protein metabolic process;intracellular non-membrane-bounded organelle;cytoplasm;cellular biosynthetic process;ribosomal subunit;regulation of growth rate;embryonic development;larval development;intracellular organelle part;macromolecule biosynthetic process;gene expression;programmed cell death;regulation of growth;positive regulation of growth;cellular macromolecule metabolic pro…
let-145	arx-1	Unkown	cell motion;intracellular non-membrane-bounded organelle;ribonucleotide binding;organ development;anatomical structure morphogenesis;organelle organization;cell migration;embryonic development;intracellular;cytoskeletal part;cytoskeletal protein binding;actin cytoskeleton organization;purine nucleotide binding;organ morphogenesis;tissue development;system development;cell motility;intracellular p…
let-123/let-142/let-583	cogc-3	Unkown	cell motion;larval development;regulation of cell motion;regulation of locomotion;regulation of multicellular organismal process;cytoplasm;organ development;regulation of cellular process;anatomical structure morphogenesis;reproductive developmental process;intracellular membrane-bounded organelle;establishment of protein localization;Golgi apparatus part;transport;sex differentiation;reproductiv…
let-577	sop-3	Unkown	intracellular;regulation of multicellular organismal process;cellular biosynthetic process;organ development;regulation of cellular process;anatomical structure morphogenesis;biopolymer metabolic process;intracellular membrane-bounded organelle;regulation of growth rate;regulation of primary metabolic process;embryonic development;larval development;intracellular organelle part;macromolecule bios…
let-548/let-144	tln-1	Focal adhesion;Rap1 signaling pathway;Platelet activation	cell motion;maintenance of location;intracellular;protein localization;protein metabolic process;intracellular non-membrane-bounded organelle;membrane organization;vesicle-mediated transport;organ development;regulation of cellular process;endocytosis;anatomical structure morphogenesis;reproductive developmental process;cell development;cell projection;plasma membrane;sex differentiation;cell lea…
let-131	Y71G12B.6	Amino sugar and nucleotide sugar metabolism	embryonic development
let-392	nekl-2	Unkown	larval development;protein metabolic process;ribonucleotide binding;organ development;anatomical structure morphogenesis;biopolymer metabolic process;positive regulation of biological process;cellular macromolecule metabolic process;phosphorus metabolic process;purine nucleotide binding;regulation of growth;organ morphogenesis;positive regulation of growth;cellular nitrogen compound metabolic pro…
let-374	lpd-5	Unkown	Unkown
